# Supplementary material for: Microfluidic single-cell transcriptional analysis rationally identifies novel surface marker profiles to enhance cell-based therapies
Source: Nat Commun. 2016 Jun 21;7:11945. doi: 10.1038/ncomms11945 (PMC5512622; doi:10.1038/ncomms11945)
Supplement: Supplementary Data 1 — List of 386 surface markers screened via single cell analysis, with percent (%) of total hASCs expressing the gene and the median Ct value. [file ncomms11945-s2.xlsx]

## Sheet: Sheet1
	Supplementary Data 1: Full list of surface markers screened via single cell analysis
	Assay ID	Gene Name	% Cells Expressing	Median Ct		Assay ID	Gene Name	% Cells Expressing	Median Ct		Assay ID	Gene Name	% Cells Expressing	Median Ct
	Hs00184500_m1	ABCB1	16.6667	20.8756		Hs01011557_m1	CXCR2	0	40		Hs00253790_m1	LAIR1	0	40
	Hs01053790_m1	ABCG2	3.6145	20.4658		Hs00171041_m1	CXCR3	0	40		Hs00430498_m1	LAIR2	0	40
	Hs00174179_m1	ACE	56.6265	20.3857		Hs00237052_m1	CXCR4	0	40		Hs00174766_m1	LAMP1	85.4167	21.8945
	Hs00153853_m1	ADAM10	43.2584	19.6222		Hs00173527_m1	CXCR5	0	40		hs00174474_m1	LAMP2	97.9167	16.9602
	Hs01041915_m1	ADAM17	42.1687	20.5228		Hs00174843_m1	CXCR6	0	40		Hs00180880_m1	LAMP3	0	40
	Hs00923280_m1	ADAM8	0	40		Hs01011079_s1	DARC	44.5783	24.4982		Hs00174497_m1	LEPR	42.6966	20.118
	Hs00233455_m1	ALCAM	20.9877	22.1479		Hs01058430_m1	DDR1	0	40		Hs00158730_m1	LIFR	0	40
	Hs01058318_m1	ALK	0	40		Hs00178815_m1	DDR2	96.0674	18.7116		Hs00429037_m1	LILRA1	1.2048	25.4569
	Hs00174265_m1	ANPEP	94.8435	19.0296		Hs00175210_m1	DPP4	23.2044	18.2469		Hs00429044_m1	LILRA2	0	40
	Hs00188841_m1	ART1	0	40		Hs01126919_m1	EMR2	0	40		Hs00846590_s1	LILRA3	44.6429	26.3672
	Hs00969879_m1	ART4	7.1429	23.7763		Hs00923996_m1	ENG	91.6031	18.1263		Hs00429272_g1	LILRA4	0	40
	Hs00740857_mH	ATP1B3	76.9663	20.316		Hs00157366_m1	ENPEP	41.573	22.0334		Hs00800786_s1	LILRA5	37.5	25.7246
	Hs00218629_m1	B3GAT1	0	40		Hs01038393_m1	ENPP3	0	40		Hs03007705_s1	LILRA6	35.7143	28.7369
	Hs00170663_m1	BCAM	0	40		Hs00969559_m1	ENTPD1	22.9167	23.5963		Hs00366806_m1	LILRB1	0	40
	Hs01034912_g1	BMPR1A	81.25	20.5108		Hs00901885_m1	EPCAM	0	40		Hs00275975_m1	LILRB2	0	40
	Hs00176144_m1	BMPR1B	0	40		Hs01001580_m1	ERBB2	10.8434	20.1898		Hs01022123_m1	LILRB3	0	40
	Hs00936295_m1	BSG	91.573	19.0263		Hs00366769_m1	EVI2B	0	40		Hs00429000_m1	LILRB4	0	40
	Hs00174709_m1	BST1	7.2289	23.3455		Hs00375889_m1	F11R	0	40		Hs00199163_m1	LILRB5	0	40
	Hs00171632_m1	BST2	40.4494	18.6817		Hs01076029_m1	F3	83.1325	19.531		Hs03298786_s1	LILRP2	64.2857	24.9245
	Hs00699198_m1	BTLA	0	40		Hs00531110_m1	FAS	52.6718	20.0862		Hs00243522_m1	LRP1	100	17.7347
	Hs01063368_m1	BTN3A1	13.253	21.6271		Hs00181225_m1	FASLG	8.3333	23.9036		Hs00982383_m1	LY75	3.7037	22.1449
	Hs00383718_m1	C5AR1	0	40		Hs01049679_m1	FCAMR	0	40		Hs00292274_m1	LY9	0	40
	Hs00174298_m1	CCR1	0	40		Hs00370198_m1	FCAR	0	40		Hs00174838_m1	MCAM	2.0833	18.807
	Hs00174150_m1	CCR2	0	40		Hs01077044_m1	FCER2	6.814	40		Hs00195551_m1	MFI2	8.3333	20.5642
	Hs00266213_s1	CCR3	51.7857	25.1801		Hs00174081_m1	FCGR1A	4.1667	21.2696		Hs00153510_m1	MME	50.0921	17.7598
	Hs99999919_m1	CCR4	62.963	23.8706		Hs00234969_m1	FCGR2A	2.2472	19.4864		Hs00180489_m1	MPL	0	40
	Hs00152917_m1	CCR5	0	40		Hs00269610_m1	FCGR2B	19.5212	40		Hs00267207_m1	MRC1	0.5618	34.2024
	Hs00171121_m1	CCR6	0	40		Hs00234969_m1	FCGR2C	0.5618	33.419		Hs00195862_m1	MRC2	96.6292	18.0723
	Hs01013469_m1	CCR7	0	40		Hs01569121_m1	FCGR3A	0.5525	23.17		Hs00544818_m1	MS4A1	32.2284	40
	Hs00174764_m1	CCR8	0	40		Hs00275547_m1	FCGR3B	2.0833	40		Hs00234007_m1	MSR1	2.4096	20.3054
	Hs00246403_m1	CCR9	0	40		Hs00364705_m1	FCRL1	0	40		Hs00899925_m1	MST1R	0	40
	Hs00370347_m1	CD109	61.0687	21.224		Hs00229156_m1	FCRL2	0	40		Hs00159357_m1	MUC1	3.5714	22.0554
	Hs00169122_g1	CD14	62.4309	20.0371		Hs00364720_m1	FCRL3	0	40		Hs00941821_m1	NCAM1	2.2901	19.9644
	Hs00388381_m1	CD151	97.191	18.6985		Hs00972783_m1	FCRL4	0	40		Hs00183118_m1	NCR1	0	40
	Hs00199894_m1	CD160	0	40		Hs01070204_m1	FCRL5	0	40		Hs00183113_m1	NCR2	0	40
	Hs00174705_m1	CD163	0	40		Hs00915142_m1	FGFR1	96.6292	17.1996		Hs00394809_m1	NCR3	0	40
	Hs00985280_m1	CD164	100	17.0312		Hs01552926_m1	FGFR2	60.241	19.3936		Hs00609976_m1	NGFR	22.9167	18.6199
	Hs00360669_m1	CD177	0	40		Hs00179829_m1	FGFR3	0	40		Hs00826128_m1	NRP1	80.8989	19.9714
	Hs01069872_m1	CD180	0	40		Hs01106908_m1	FGFR4	0	40		Hs01573922_m1	NT5E	72.5191	19.113
	Hs00174333_m1	CD19	25.9669	40		Hs00174690_m1	FLT3	0	40		Hs00169472_m1	PDCD1	0	40
	Hs00233332_m1	CD1A	36.8324	40		Hs00356857_m1	FUT3	0	40		Hs00228839_m1	PDCD1LG2	48.1928	19.9078
	Hs00957537_m1	CD1B	31.6759	40		Hs01106466_s1	FUT4	32.5967	23.1239		Hs00998018_m1	PDGFRA	97.9167	14.9984
	Hs00233509_m1	CD1C	2.5783	20.52		Hs00273077_s1	FZD10	16.0714	25.4744		Hs01019580_m1	PDGFRB	97.9167	18.8047
	Hs00939888_m1	CD1D	21.7311	40		Hs00201853_m1	FZD4	57.8652	19.7191		Hs01065282_m1	PECAM1	2.2472	22.1644
	Hs00229421_m1	CD1E	24.1252	40		Hs00268954_s1	FZD9	35.4167	24.183		Hs00182181_m1	PLAUR	73.2824	18.7597
	Hs00233515_m1	CD2	24.6777	40		Hs00980756_m1	GGT1	9.1603	20.2574		Hs00955621_m1	PLXNC1	14.4578	19.9494
	Hs01033303_m1	CD200	10.8434	20.3572		Hs00173947_m1	GP1BA	0	40		Hs00175591_m1	PRNP	85.9551	18.8886
	Hs00210453_m1	CD207	0	40		Hs00236857_m1	GP1BB	0.7634	26.2824		Hs00941182_m1	PROCR	38.5542	19.696
	Hs01588349_m1	CD209	0	40		Hs03027242_s1	GP5	19.084	22.1223		Hs01009250_m1	PROM1	0	40
	Hs00233533_m1	CD22	26.7035	40		Hs00236828_m1	GP9	0	40		Hs04235345_s1	PSG1	51.7857	25.2555
	Hs00170832_m1	CD226	0	40		Hs00173717_m1	GPR44	0	40		Hs01385989_m1	PTGFRN	57.3034	19.6919
	Hs02379687_s1	CD24	41.6206	24.1196		Hs00266777_m1	GYPA	0	40		Hs00898488_m1	PTPRC	0	40
	Hs00175568_m1	CD244	0	40		Hs03044427_m1	GYPB	0	40		Hs01119326_m1	PTPRJ	4.8193	19.3178
	Hs00609515_m1	CD247	0	40		Hs00242584_m1	GYPC	74.1573	21.2954		Hs00197846_m1	PVR	3.6145	19.3877
	Hs00535586_s1	CD248	93.75	16.7976		Hs00234864_m1	HMMR	0	40		Hs00161050_m1	PVRL1	23.6641	20.0232
	Hs00386811_m1	CD27	38.3057	40		Hs00164932_m1	ICAM1	18.75	20.9177		Hs01071562_m1	PVRL2	84.7328	17.7578
	Hs01125301_m1	CD274	0	40		Hs00609563_m1	ICAM2	8.3333	19.6037		Hs00210043_m1	PVRL3	79.1667	19.6107
	Hs00987207_m1	CD276	87.6404	19.4271		Hs00233674_m1	ICAM3	0	40		Hs00914753_m1	RHAG	2.4691	7.0169
	Hs00174796_m1	CD28	26.3352	20.51		Hs00169941_m1	ICAM4	0	40		Hs02579792_s1	RHCE	92.5926	23.9049
	Hs00381974_m1	CD300A	0	40		Hs00359999_m1	ICOS	0	40		Hs02579328_s1	RHD	82.716	23.4442
	Hs01088618_m1	CD300C	0	40		Hs00323621_m1	ICOSLG	3.6145	21.0106		Hs00173499_m1	S1PR1	3.7037	21.3257
	Hs00417308_m1	CD300e	0	40		Hs01652522_g1	IFITM1	96.6292	18.7877		Hs00896423_m1	SDC1	0	40
	Hs00994886_m1	CD302	93.2584	19.2825		Hs00988304_m1	IFNGR1	97.9167	17.6474		Hs00299807_m1	SDC2	100	19.7055
	Hs00213164_m1	CD320	12.0482	20.4921		Hs00609566_m1	IGF1R	64.2857	20.9592		Hs00950401_m1	SELE	4.1667	26.5689
	Hs00233544_m1	CD33	34.6225	17.2495		Hs00974474_m1	IGF2R	70.2247	19.9543		Hs00174151_m1	SELL	0	40
	Hs00156373_m1	CD34	98.7952	17.2406		Hs00252263_m1	IGLL1	0	40		Hs00174583_m1	SELP	10.4167	23.2658
	Hs00169627_m1	CD36	45.8015	16.7282		Hs00188627_m1	IGSF2	2.0833	40		Hs00380945_m1	SELPLG	2.4096	27.4437
	Hs01099648_m1	CD37	4.1667	22.0242		Hs00364603_m1	IGSF8	31.3253	21.1989		Hs00396705_m1	SEMA4D	0	40
	Hs01120071_m1	CD38	10.4167	21.5016		Hs00155485_m1	IL10RA	0	40		Hs01118882_m1	SEMA7A	0	40
	Hs00174158_m1	CD3D	1.6575	22.3133		Hs00175123_m1	IL10RB	59.5506	21.6321		Hs00988063_m1	SIGLEC1	0	40
	Hs01062241_m1	CD3E	1.105	19.75		Hs00538167_m1	IL12RB1	0	40		Hs00174659_m1	SIGLEC5	0	40
	Hs00962186_m1	CD3G	2.7624	40		Hs00609817_m1	IL13RA1	88.764	18.9645		Hs00609663_m1	SIGLEC6	0	40
	Hs00181217_m1	CD4	15.6538	21.6889		Hs00152924_m1	IL13RA2	7.1429	21.4412		Hs01100854_m1	SIGLEC7	0	40
	Hs00374176_m1	CD40	37.5	18.7024		Hs01064648_m1	IL17RA	10.7143	22.283		Hs00534924_m1	SIGLEC9	0	40
	Hs00163934_m1	CD40LG	0	40		Hs00977691_m1	IL18R1	13.5802	23.8541		Hs00388955_m1	SIRPA	98.2143	18.6169
	Hs01075861_m1	CD44	97.9167	15.3424		Hs00977695_m1	IL18RAP	4.9383	7.62596		Hs01092173_m1	SIRPB1	0	40
	Hs00611256_m1	CD46	91.6667	30.5419		Hs00991010_m1	IL1R1	97.9167	18.103		Hs00905497_m1	SIRPB2	0	40
	Hs00179953_m1	Cd47	41.573	20.4151		Hs01030384_m1	IL1R2	0	40		Hs00234149_m1	SLAMF1	0	40
	Hs00152927_m1	Cd48	6.25	34.0934		Hs00222310_m1	IL21R	0	40		Hs00372941_m1	SLAMF6	0	40
	Hs00204397_m1	CD5	24.6777	22.69		Hs00907779_m1	IL2RA	6.9982	40		Hs00221793_m1	SLAMF7	0	40
	Hs00174349_m1	CD52	4.1667	40		Hs01081697_m1	IL2RB	0	40		Hs00252301_m1	SLAMF8	0	40
	Hs00609426_m1	CD53	0	40		Hs00173950_m1	IL2RG	0	40		Hs00374243_m1	SLC3A2	60.4167	19.4575
	Hs00892618_m1	CD55	83.2061	19.1705		Hs00608141_m1	IL3RA	0	40		Hs00223114_m1	SLC44A1	70.8333	19.8073
	Hs00156385_m1	CD58	46.9136	21.5972		Hs00166237_m1	IL4R	47.3282	19.5672		Hs00175592_m1	SLC4A1	0	40
	Hs00174141_m1	CD59	100	16.742		Hs00602482_m1	IL5RA	0	40		Hs01872322_s1	SPN	52.0833	23.938
	Hs00198752_m1	CD6	13.628	19.77		Hs01075667_m1	IL6R	29.1667	20.6384		Hs00945146_m1	TEK	2.0833	21.2202
	Hs00156390_m1	CD63	79.1667	19.2076		Hs00174360_m1	IL6ST	97.7528	18.6536		Hs00951083_m1	TFRC	47.3282	19.8326
	Hs00154355_m1	CD68	91.6667	19.3878		Hs00902334_m1	IL7R	0	40		Hs00264920_s1	THBD	7.6336	21.1696
	Hs00934033_m1	CD69	0	40		Hs01108522_m1	IL9R	0	40		Hs00174816_m1	THY1	96.2963	16.6737
	Hs00196191_m1	CD7	24.6777	40		Hs00961554_m1	INSR	91.5663	20.5238		Hs00413978_m1	TLR1	8.9286	21.3756
	Hs00174297_m1	CD70	0.5618	22.7543		Hs00235006_m1	ITGA1	22.9167	22.4284		Hs01675179_m1	TLR10	0	40
	Hs00233564_m1	CD72	6.25	20.7271		Hs00158127_m1	ITGA2	5.3435	21.7914		Hs00610101_m1	TLR2	0.7634	27.8459
	Hs00269961_m1	CD74	39.5833	20.6494		Hs01116228_m1	ITGA2B	4.5802	21.2465		Hs01551078_m1	TLR3	77.5281	20.5939
	Hs00998119_m1	CD79A	0	40		Hs00233722_m1	ITGA3	0	40		Hs00152939_m1	TLR4	34.2697	20.9456
	Hs00236881_m1	CD79B	7.2289	25.2854		Hs00168433_m1	ITGA4	29.771	19.9741		Hs00271977_s1	TLR6	35.7143	26.9023
	Hs00175478_m1	CD80	0	40		Hs01547673_m1	ITGA5	65.1685	19.08		Hs00152972_m1	TLR8	0	40
	Hs00174717_m1	CD81	90.8397	18.7266		Hs01041011_m1	ITGA6	0	40		Hs00152973_m1	TLR9	0	40
	Hs01017982_m1	CD82	22.9008	20.0319		Hs00236178_m1	ITGAD	0	40		Hs01042313_m1	TNFRSF1	93.75	18.9596
	Hs00188486_m1	CD83	42.6966	20.4752		Hs00559580_m1	ITGAE	0	40		Hs00269492_m1	TNFRSF10A	0	40
	Hs00174668_m1	CD84	1.2048	25.7859		Hs00158218_m1	ITGAL	2.5783	18.96		Hs00366278_m1	TNFRSF10B	75.9036	20.402
	Hs01567025_m1	CD86	0	40		Hs00355885_m1	ITGAM	33.1492	40		Hs00182570_m1	TNFRSF10C	0	40
	Hs00233520_m1	CD8A	7.919	21.1867		Hs00233808_m1	ITGAV	91.6667	18.0099		Hs00388742_m1	TNFRSF10D	19.6629	19.0706
	Hs00174762_m1	CD8B	37.5691	30.3		Hs01015070_m1	ITGAX	21.3628	22.23		Hs00187192_m1	TNFRSF11A	0	40
	Hs00233521_m1	CD9	88.3978	19.1611		Hs01127543_m1	ITGB1	83.2413	16.6941		Hs00171993_m1	TNFRSF12A	9.5506	22.5542
	Hs00362607_m1	CD93	0	40		Hs00164957_m1	ITGB2	31.86	21.2275		Hs00963364_m1	TNFRSF13B	7.2289	26.5189
	Hs00175524_m1	CD96	0	40		Hs01001469_m1	ITGB3	58.3333	18.958		Hs00606874_g1	TNFRSF13C	0	40
	Hs00173542_m1	CD97	74.0458	21.4469		Hs00236216_m1	ITGB4	0	40		Hs00998604_m1	TNFRSF14	23.4568	22.8431
	Hs00365982_m1	CD99	92.6966	17.2534		Hs01070036_m1	JAG1	82.4427	20.0559		Hs03045080_m1	TNFRSF17	0	40
	Hs01080405_m1	CDCP1	0	40		Hs01022013_m1	JAM2	19.6629	22.8483		Hs00188346_m1	TNFRSF18	0	40
	Hs01023894_m1	CDH1	0	40		Hs00911700_m1	KDR	0	40		Hs01042313_m1	TNFRSF1A	95.5056	19.4705
	Hs00983056_m1	CDH2	0	40		Hs00166270_m1	KEL	0	40		Hs00961748_m1	TNFRSF1B	2.2472	22.0118
	Hs00174344_m1	CDH5	0	40		Hs04191069_gH	KIR2DL1	0	40		Hs00205419_m1	TNFRSF21	8.642	19.6528
	Hs00989783_m1	CEACAM1	0	40		Hs00427106_m1	KIR2DL4	0	40		Hs00533968_m1	TNFRSF4	0	40
	Hs00926316_m1	CEACAM3	0	40		Hs00431459_m1	KIR2DL5A/B	0	40		Hs00174277_m1	TNFRSF8	0	40
	Hs00944025_m1	CEACAM5	0	40		Hs04190778_mH	KIR2DS2	0	40		Hs00155512_m1	TNFRSF9	0	40
	Hs00366002_m1	CEACAM6	0	40		Hs04190781_mH	KIR2DS3/5	0	40		Hs00921974_m1	TNFSF10	89.8876	19.4092
	Hs00266198_m1	CEACAM8	0	40		Hs00853140_sH	KIR2DS4	0	40		Hs00243522_m1	TNFSF11	0	40
	Hs00197107_m1	CLEC10A	0	40		Hs01592437_m1	KIR3DL1	0	40		Hs01650719_m1	TNFSF12/13	0	40
	Hs01092462_m1	CLEC4C	0	40		Hs00601497_gH	KIR3DL2	0	40		Hs00198106_m1	TNFSF13B	73.494	20.3055
	Hs01021646_m1	CLEC4M	0	40		Hs00601067_m1	KIR3DL3	0	40		Hs00542477_m1	TNFSF14	0	40
	Hs00559348_m1	CR1	0	40		Hs01685751_m1	KIR3DP1	0	40		Hs00182411_m1	TNFSF4	4.9383	24.3255
	Hs00153398_m1	CR2	8.4715	40		Hs00747812_m1	KIR3DS1	0	40		Hs00174286_m1	TNFSF8	0	40
	Hs00219699_m1	CRTAM	6.1728	4.41653		Hs00174029_m1	KIT	8.3333	21.4612		Hs01119867_m1	TREM1	0	40
	Hs00911250_m1	CSF1R	10.4167	24.4428		Hs00174469_m1	KLRB1	0	40		Hs00190284_m1	TSPAN7	0.5618	22.4156
	Hs00538900_m1	CSF2RA	0	40		Hs00242628_m1	KLRC1	0	40		Hs01003372_m1	VCAM1	47.9167	19.4674
	Hs00166144_m1	CSF2RB	8.3333	27.3472		Hs02379574_g1	KLRC2	8.9286	23.3826		Hs00356766_g1	VPREB1	0	40
	Hs00167918_m1	CSF3R	0	40		Hs00233844_m1	KLRD1	5.3571	16.2606
	Hs00426981_m1	CSPG4	10.4167	19.357		Hs00183683_m1	KLRK1	0	40
	Hs03044418_m1	CTLA4	0	40		Hs01109748_m1	L1CAM	0	40
	Hs00174146_m1	CXCR1	2.0833	40		Hs00158563_m1	LAG3	0	40
